# Supplementary material for: Long-term warming modulates diversity, vertical structuring of microbial communities, and sulfate reduction in coastal Baltic Sea sediments
Source: Front Microbiol. 2023 Mar 29;14:1099445. doi: 10.3389/fmicb.2023.1099445 (PMC10090409; doi:10.3389/fmicb.2023.1099445)
Supplement: Supplementary file 2 [file Table_1.csv]

Sample_ID_Sequencing Facility	NCBI & ENA Project Number	bay	date	sample location	samplingsite	water column (m)	temperature (bottom water)	depth(cm)	year	month	depth_group	mean temperature (bottom water)	sulfate (mM)
X1049_bio	PRJEB41312	Control	19.06.2018	N 057° 25.964´ E 016° 40.914´	L	1.6	14.3	6.5-8.5	2018	june	middle	13	4.625581234
X1050_bio	PRJEB41312	Control	19.06.2018	N 057° 25.964´ E 016° 40.914´	L	1.6	14.3	21-23	2018	june	deep	13	2.685821362
X1051_bio	PRJEB41312	Control	19.06.2018	N 057° 26.011´ E 016° 41.022´	K	2.8	12.7	6.5-8.5	2018	june	middle	13	4.885835242
X1052_bio	PRJEB41312	Control	19.06.2018	N 057° 26.011´ E 016° 41.022´	K	2.8	12.7	23-25	2018	june	deep	13	2.890554515
X1058_bio	PRJEB41312	Control	19.06.2018	N 057° 25.907´ E 016° 40.992´	M	4.9	12.1	6.5-9.5	2018	june	middle	13	3.799708516
X1059_bio	PRJEB41312	Control	19.06.2018	N 057° 25.907´ E 016° 40.992´	M	4.9	12.1	24-26	2018	june	deep	13	3.157748629
X1063_bio	PRJNA901918	Heated	18.06.2018	N 057° 25.259´ E 016° 40.130´	B	3	20.5	5.5-7.5	2018	june	middle	21	1.731556666
X1064_bio	PRJNA901918	Heated	18.06.2018	N 057° 25.259´ E 016° 40.130´	B	3	20.5	20.5-21.5	2018	june	deep	21	1.672565758
X1067_bio	PRJNA901918	Heated	18.06.2018	N 057° 25.387´ E 016° 40.104´	D	1.2	21.6	6.5-8.5	2018	june	middle	21	1.280449719
X1068_bio	PRJNA901918	Heated	18.06.2018	N 057° 25.387´ E 016° 40.104´	D	1.2	21.6	22.5-24.5	2018	june	deep	21	0.925116247
X1071_bio	PRJNA901918	Heated	18.06.2018	N 057° 25.220´ E 016° 39.895´	F	2.4	21.2	6.5-8.5	2018	june	middle	21	2.953015476
X1072_bio	PRJNA901918	Heated	18.06.2018	N 057° 25.220´ E 016° 39.895´	F	2.4	21.2	27.5-29.5	2018	june	deep	21	1.242279131
X52_bio	PRJNA739524	Heated	18.06.2018	N 057° 25.259´ E 016° 40.130´	B	3	20.5	0-1	2018	june	surface	21	4.247345409
X53_bio	PRJNA739524	Heated	18.06.2018	N 057° 25.259´ E 016° 40.130´	B	3	20.5	0-1	2018	june	surface	21	3.778888195
X54_bio	PRJNA739524	Heated	18.06.2018	N 057° 25.259´ E 016° 40.130´	B	3	20.5	0-1	2018	june	surface	21	3.862169477
X58_bio	PRJNA739524	Heated	18.06.2018	N 057° 25.387´ E 016° 40.104´	D	1.2	21.6	0-1	2018	june	surface	21	3.601915469
X59_bio	PRJNA739524	Heated	18.06.2018	N 057° 25.387´ E 016° 40.104´	D	1.2	21.6	0-1	2018	june	surface	21	3.851759317
X60_bio	PRJNA739524	Heated	18.06.2018	N 057° 25.387´ E 016° 40.104´	D	1.2	21.6	0-1	2018	june	surface	21	3.63314595
X64_bio	PRJNA739524	Heated	18.06.2018	N 057° 25.220´ E 016° 39.895´	F	2.4	21.2	0-1	2018	june	surface	21	3.987091401
X65_bio	PRJNA739524	Heated	18.06.2018	N 057° 25.220´ E 016° 39.895´	F	2.4	21.2	0-1	2018	june	surface	21	4.632521341
X66_bio	PRJNA739524	Heated	18.06.2018	N 057° 25.220´ E 016° 39.895´	F	2.4	21.2	0-1	2018	june	surface	21	4.049552363
X79_bio	PRJNA739524	Control	19.06.2018	N 057° 26.011´ E 016° 41.022´	K	2.8	12.7	0-1	2018	june	surface	13	4.747033104
X80_bio	PRJNA739524	Control	19.06.2018	N 057° 26.011´ E 016° 41.022´	K	2.8	12.7	0-1	2018	june	surface	13	4.226525088
X81_bio	PRJNA739524	Control	19.06.2018	N 057° 26.011´ E 016° 41.022´	K	2.8	12.7	0-1	2018	june	surface	13	4.819904227
X82_bio	PRJNA739524	Control	19.06.2018	N 057° 25.964´ E 016° 40.914´	L	1.6	14.3	0-1	2018	june	surface	13	4.018321882
X83_bio	PRJNA739524	Control	19.06.2018	N 057° 25.964´ E 016° 40.914´	L	1.6	14.3	0-1	2018	june	surface	13	4.507599417
X84_bio	PRJNA739524	Control	19.06.2018	N 057° 25.964´ E 016° 40.914´	L	1.6	14.3	0-1	2018	june	surface	13	4.61170102
X85_bio	PRJNA739524	Control	19.06.2018	N 057° 25.907´ E 016° 40.992´	M	4.9	12.1	0-1	2018	june	surface	13	4.26816573
X86_bio	PRJNA739524	Control	19.06.2018	N 057° 25.907´ E 016° 40.992´	M	4.9	12.1	0-1	2018	june	surface	13	4.174474287
X87_bio	PRJNA739524	Control	19.06.2018	N 057° 25.907´ E 016° 40.992´	M	4.9	12.1	0-1	2018	june	surface	13	4.632521341
