# Supplementary material for: Long-term warming modulates diversity, vertical structuring of microbial communities, and sulfate reduction in coastal Baltic Sea sediments
Source: Front Microbiol. 2023 Mar 29;14:1099445. doi: 10.3389/fmicb.2023.1099445 (PMC10090409; doi:10.3389/fmicb.2023.1099445)
Supplement: Supplementary file 3 [file Table_2.csv]

Alpha Diversity- linear mixed model and pairwise comparison
lmer(shannon ~ bay + depth_group + bay*depth_group +(1|site), data=SRS_2, REML=TRUE)		Sum sq	Mean sq	NumDF	DenDF	F-value	p-value
	bay	0.175	0.175	1	4.186	1.054	0.36
	depth	1.245	0.622	2	20	3.746	0.041	*
	bay*depth	0.058	0.029	2	20	0.174	0.84
lmer(shannon ~ bay + depth_group +(1|site), data=SRS_2, REML=TRUE)	bay	0.143	0.143	1	4	0.932	0.388
	depth	1.245	0.622	2	22	4.049	0.031
emmeans(B8, spec="bay",by="depth_group", contr="pairwise")
	bay	depth	contrast	emmean	SE	df	lower.CL	upper.CL	adjusted p-value
	Control	surface	.	5.9110132	0.3813233	4.19434	3.7537364	8.06829001
	Control	middle	.	5.6376928	0.4030977	5.218372	3.6824217	7.59296386
	Control	deep	.	6.2778396	0.4030977	5.218372	4.3225686	8.23311067
	Heated	surface	.	6.4255011	0.3813233	4.19434	4.2682243	8.58277788
	Heated	middle	.	6.1521807	0.4030977	5.218372	4.1969096	8.10745172
	Heated	deep	.	6.7923275	0.4030977	5.218372	4.8370564	8.74759854
	Control	.	surface - middle	0.2733204	0.1848259	22	-0.3174685	0.86410929	1
	Control	.	surface - deep	-0.3668264	0.1848259	22	-0.9576153	0.22396247	0.8377
	Control	.	middle - deep	-0.6401468	0.2263646	22	-1.3637125	0.08341884	0.1529
	Heated	.	surface - middle	0.2733204	0.1848259	22	-0.3174685	0.86410929	1
	Heated	.	surface - deep	-0.3668264	0.1848259	22	-0.9576153	0.22396247	0.8377
	Heated	.	middle - deep	-0.6401468	0.2263646	22	-1.3637125	0.08341884	0.1529
Sulfate concentrations - linear mixed model and pairwise comparison
lmer(sulfate ~ bay + depth_group + bay*depth_group +(1|site), data=meta_sulf, REML=TRUE)		Sum sq	Mean sq	NumDF	DenDF	F-value	p-value
	bay	5.09	5.09	1	4.78	41.31	0.001	**
	depth	21.01	10.5	2	20	85.23	1.62E-10	***
	bay*depth	4.85	2.42	2	20	19.69	1.87E-05	***
emmeans(mixed , spec="depth_group",by="bay", contr="pairwise", adjust="tukey")	bay	depth	contrast	emmean	SE	df	lower.CL	upper.CL	adjusted p-value
	Control	surface	.	4.445138455	0.1762383	5.842809	3.643557	5.2467199
	Control	middle	.	4.437041664	0.2417617	15.698066	3.6273868	5.2466965
	Control	deep	.	2.911374835	0.2417617	15.698066	2.10172	3.7210297
	Heated	surface	.	3.960487658	0.1762383	5.842809	3.1589062	4.7620691
	Heated	middle	.	1.98834062	0.2417617	15.698066	1.1786857	2.7979955
	Heated	deep	.	1.279987045	0.2417617	15.698066	0.4703322	2.0896419
	Control	.	surface - middle	0.008096791	0.2340461	20	-0.7486489	0.7648425	1
	Control	.	surface - deep	1.53376362	0.2340461	20	0.7770179	2.2905093	3.80E-05	***
	Control	.	middle - deep	1.525666829	0.2866467	20	0.5988464	2.4524873	5.62E-04	***
	Heated	.	surface - middle	1.972147038	0.2340461	20	1.2154013	2.7288927	9.06E-07	***
	Heated	.	surface - deep	2.680500613	0.2340461	20	1.9237549	3.4372463	5.43E-09	***
	Heated	.	middle - deep	0.708353575	0.2866467	20	-0.2184668	1.635174	3.30E-01
