# Supplementary material for: Long-term warming modulates diversity, vertical structuring of microbial communities, and sulfate reduction in coastal Baltic Sea sediments
Source: Front Microbiol. 2023 Mar 29;14:1099445. doi: 10.3389/fmicb.2023.1099445 (PMC10090409; doi:10.3389/fmicb.2023.1099445)
Supplement: Supplementary file 4 [file Table_3.csv]

Phylum	Class	Bay	Comparison bays depth	Log2FoldChange
AABM5-125-24	RPQS01	Heated Bay	Deep	-3.043609264
Acidobacteriota	Blastocatellia	Heated Bay	Deep	-15.52071594
Acidobacteriota	Blastocatellia	Heated Bay	Surface	-2.55458532
Acidobacteriota	Thermoanaerobaculia	Control Bay	Deep	1.457677704
Acidobacteriota	Thermoanaerobaculia	Control Bay	Middle	1.217117771
Acidobacteriota	UBA4820	Control Bay	Deep	3.239896209
Acidobacteriota	UBA6911	Heated Bay	Deep	-1.018214688
Acidobacteriota	UBA6911	Heated Bay	Middle	-1.742879942
Actinobacteriota	Acidimicrobiia	Control Bay	Deep	2.445198795
Actinobacteriota	Acidimicrobiia	Control Bay	Middle	1.233307461
Actinobacteriota	Actinomycetia	Control Bay	Deep	2.4105777
Actinobacteriota	Actinomycetia	Control Bay	Middle	1.721911419
Actinobacteriota	Coriobacteriia	Control Bay	Deep	1.73222848
Actinobacteriota	RBG-13-55-18	Heated Bay	Middle	-1.137143037
Actinobacteriota	Thermoleophilia	Control Bay	Deep	2.233885112
Actinobacteriota	Thermoleophilia	Control Bay	Middle	1.117084628
Actinobacteriota	UBA1414	Heated Bay	Surface	-1.011176205
Actinobacteriota	UBA4738	Heated Bay	Deep	-16.85137163
Actinobacteriota	UBA4738	Heated Bay	Middle	-23.69463605
Actinobacteriota	UBA4738	Heated Bay	Surface	-6.982758425
Altarchaeota	Altarchaeia	Heated Bay	Deep	-18.29109791
Altarchaeota	Altarchaeia	Heated Bay	Middle	-1.153789786
Armatimonadota	CAIYQO01	Heated Bay	Middle	-2.881822643
Asgardarchaeota	Lokiarchaeia	Control Bay	Surface	2.293747117
Asgardarchaeota	Lokiarchaeia	Heated Bay	Middle	-4.225154028
Asgardarchaeota	Thorarchaeia	Control Bay	Surface	1.124644274
Aureabacteria_A	UBA1439	Heated Bay	Deep	-1.81888644
Aureabacteria_A	UBA1439	Heated Bay	Middle	-2.202726704
Bacteroidota	Bacteroidia	Control Bay	Middle	1.140604292
Bacteroidota	Ignavibacteria	Control Bay	Deep	2.556735174
Bacteroidota	Ignavibacteria	Control Bay	Middle	1.39594271
Bacteroidota	UBA10030	Control Bay	Deep	1.582325814
Bacteroidota	UBA10030	Control Bay	Middle	1.067546304
Bipolaricaulota	Bipolaricaulia	Heated Bay	Deep	-1.322941549
Bipolaricaulota	Bipolaricaulia	Heated Bay	Middle	-3.286772911
Caldatribacteriota	JS1	Heated Bay	Deep	-3.12437525
Caldatribacteriota	JS1	Heated Bay	Middle	-2.751883717
Campylobacterota	Campylobacteria	Control Bay	Deep	2.736943209
Campylobacterota	Campylobacteria	Heated Bay	Middle	-2.44662239
Campylobacterota	Campylobacteria	Heated Bay	Surface	-1.277564661
Chloroflexota	Dehalococcoidia	Heated Bay	Deep	-1.730657069
Chloroflexota	Dehalococcoidia	Heated Bay	Middle	-2.348140041
Chloroflexota	Ellin6529	Control Bay	Deep	1.924477947
Chloroflexota	Ellin6529	Control Bay	Middle	1.339145719
Cloacimonadota	Cloacimonadia	Control Bay	Deep	2.430734616
Cloacimonadota	Cloacimonadia	Control Bay	Middle	1.239139486
Cloacimonadota	Cloacimonadia	Control Bay	Surface	1.357543944
Cyanobacteria	Cyanobacteriia	Control Bay	Deep	4.856831055
Cyanobacteria	Cyanobacteriia	Control Bay	Middle	3.78981147
Cyanobacteria	Cyanobacteriia	Control Bay	Surface	1.558620117
Cyanobacteria	Vampirovibrionia	Control Bay	Middle	2.396903731
Dependentiae	Babeliae	Heated Bay	Deep	-2.257035981
Desulfobacterota	Desulfobacteria	Control Bay	Deep	1.498865366
Desulfobacterota	Desulfobacteria	Control Bay	Middle	1.153412061
Desulfobacterota	Desulfobulbia	Control Bay	Deep	2.231829993
Desulfobacterota	Desulfobulbia	Control Bay	Middle	1.074971786
Desulfobacterota	Desulfomonilia	Control Bay	Deep	2.460900058
Desulfobacterota	Desulfomonilia	Control Bay	Middle	1.829872266
Desulfobacterota	Desulfovibrionia	Control Bay	Deep	2.381645404
Desulfobacterota	Desulfovibrionia	Control Bay	Middle	1.332619183
Desulfobacterota	Desulfovibrionia	Heated Bay	Surface	-3.641216756
Desulfobacterota	Dissulfuribacteria	Control Bay	Surface	3.248864876
Desulfobacterota	Dissulfuribacteria	Heated Bay	Deep	-1.639760136
Desulfobacterota	Dissulfuribacteria	Heated Bay	Middle	-1.499695085
Desulfobacterota	SM23-61	Control Bay	Deep	1.118409707
Desulfobacterota	SM23-61	Control Bay	Middle	2.005877142
Desulfobacterota	Syntrophia	Heated Bay	Deep	-1.529504154
Desulfobacterota	Syntrophia	Heated Bay	Middle	-3.181200649
Desulfobacterota_E	MBNT15	Heated Bay	Deep	-2.859597464
Desulfobacterota_E	MBNT15	Heated Bay	Middle	-2.690192056
Firmicutes_A	Clostridia_A	Control Bay	Deep	1.347058517
Firmicutes_A	Clostridia_A	Heated Bay	Surface	-4.528079794
Firmicutes_B	Dehalobacteriia	Control Bay	Deep	20.68628994
Firmicutes_B	Dehalobacteriia	Control Bay	Middle	19.41653049
Firmicutes_B	Dehalobacteriia	Heated Bay	Surface	-2.511923804
Fusobacteriota	Fusobacteriia	Control Bay	Deep	2.567622793
Fusobacteriota	Fusobacteriia	Control Bay	Middle	2.845373646
Fusobacteriota	Fusobacteriia	Heated Bay	Surface	-1.109032899
Halobacteriota	Methanomicrobia	Heated Bay	Middle	-1.674114592
Iainarchaeota	Iainarchaeia	Control Bay	Surface	1.435115119
Krumholzibacteriota	Krumholzibacteria	Control Bay	Deep	1.755712878
Latescibacterota	Latescibacteria	Heated Bay	Deep	-1.499775765
Latescibacterota	Latescibacteria	Heated Bay	Middle	-1.429414766
Margulisbacteria	Marinamargulisbacteria	Control Bay	Surface	3.720361339
Margulisbacteria	Marinamargulisbacteria	Heated Bay	Deep	-2.346272247
Margulisbacteria	WOR-1	Control Bay	Surface	1.068275618
Margulisbacteria	WOR-1	Heated Bay	Middle	-1.25752082
Micrarchaeota	Micrarchaeia	Control Bay	Surface	1.089191987
Micrarchaeota	Micrarchaeia	Heated Bay	Middle	-1.667485163
Moduliflexota	Moduliflexia	Control Bay	Deep	1.177752904
Myxococcota	Bradymonadia	Control Bay	Deep	3.395449375
Myxococcota	Bradymonadia	Control Bay	Middle	1.985598401
Myxococcota	Polyangia	Control Bay	Deep	1.888133501
Myxococcota	Polyangia	Control Bay	Middle	1.501175476
Myxococcota	UBA796	Control Bay	Deep	20.16870579
Myxococcota	UBA796	Control Bay	Middle	1.227433092
Myxococcota	UBA9042	Control Bay	Middle	2.638402598
Myxococcota	UBA9042	Heated Bay	Deep	-13.2336173
Myxococcota	WYAZ01	Control Bay	Middle	2.659785969
Myxococcota	WYAZ01	Heated Bay	Deep	-13.9847155
Myxococcota	WYAZ01	Heated Bay	Surface	-1.196611096
Nanoarchaeota	Nanoarchaeia	Control Bay	Surface	1.221683256
Nitrospirota	Thermodesulfovibrionia	Control Bay	Deep	1.817996222
Omnitrophota	Koll11	Control Bay	Surface	1.292303744
Patescibacteria	4484-211	Control Bay	Deep	1.86206597
Patescibacteria	4484-211	Control Bay	Middle	2.761217424
Patescibacteria	4484-211	Control Bay	Surface	2.987443665
Patescibacteria	CG2-30-54-11	Control Bay	Middle	19.17051292
Patescibacteria	CG2-30-54-11	Control Bay	Surface	1.44516034
Patescibacteria	Doudnabacteria	Control Bay	Middle	1.450164278
Patescibacteria	Doudnabacteria	Heated Bay	Surface	-16.10961233
Patescibacteria	Microgenomatia	Heated Bay	Deep	-2.283376556
Patescibacteria	Microgenomatia	Heated Bay	Middle	-1.911502107
Patescibacteria	Saccharimonadia	Control Bay	Deep	2.383364068
Patescibacteria	Saccharimonadia	Control Bay	Middle	1.834936824
Patescibacteria	Saccharimonadia	Control Bay	Surface	1.070961998
Patescibacteria	WWE3	Control Bay	Surface	1.323478631
Planctomycetota	DG-23	Heated Bay	Middle	-3.001377654
Planctomycetota	Phycisphaerae	Heated Bay	Deep	-1.248440205
Planctomycetota	Phycisphaerae	Heated Bay	Middle	-1.090844838
Planctomycetota	PUPC01	Heated Bay	Middle	-1.212983458
Planctomycetota	UBA11346	Heated Bay	Deep	-14.51874166
Planctomycetota	UBA11346	Heated Bay	Middle	-1.328091411
Planctomycetota	UBA11346	Heated Bay	Surface	-2.364221064
Proteobacteria	Alphaproteobacteria	Control Bay	Deep	1.343066898
Proteobacteria	Alphaproteobacteria	Heated Bay	Surface	-1.007901025
Proteobacteria	Gammaproteobacteria	Control Bay	Deep	2.733708253
Proteobacteria	Gammaproteobacteria	Control Bay	Middle	1.389405005
SM23-31	SM23-31	Heated Bay	Deep	-19.82959773
SM23-31	SM23-31	Heated Bay	Middle	-20.74386581
SM23-31	SM23-31	Heated Bay	Surface	-3.226649019
Spirochaetota	Brevinematia	Control Bay	Deep	19.20954793
Spirochaetota	Brevinematia	Control Bay	Middle	19.95664125
Spirochaetota	GWE2-31-10	Control Bay	Middle	19.82676183
Spirochaetota	GWE2-31-10	Heated Bay	Surface	-2.126071076
Spirochaetota	Leptospirae	Control Bay	Deep	2.678488575
Sumerlaeota	Sumerlaeia	Control Bay	Surface	1.166657861
Sumerlaeota	Sumerlaeia	Heated Bay	Deep	-4.224126534
Sumerlaeota	Sumerlaeia	Heated Bay	Middle	-3.292171619
Thermoplasmatota	JABDBI01	Control Bay	Deep	2.769723938
Thermoplasmatota	JABDBI01	Control Bay	Middle	2.237226449
Thermoplasmatota	JABDBI01	Control Bay	Surface	2.3192522
Thermoplasmatota	Thermoplasmata	Control Bay	Surface	1.70775364
Thermoplasmatota	Thermoplasmata	Heated Bay	Middle	-1.239557352
Thermoproteota	Bathyarchaeia	Heated Bay	Deep	-2.189100331
Thermoproteota	Bathyarchaeia	Heated Bay	Middle	-1.463107725
Verrucomicrobiota	Lentisphaeria	Control Bay	Deep	1.238244764
Verrucomicrobiota	Verrucomicrobiae	Control Bay	Deep	1.595255185
Verrucomicrobiota	Verrucomicrobiae	Control Bay	Middle	2.259879461
WOR-3	WOR-3	Control Bay	Surface	1.134568542
WOR-3	WOR-3	Heated Bay	Deep	-2.174131237
Zixibacteria	MSB-5A5	Heated Bay	Deep	-1.688035751
